# Supplementary material for: Apathy Is Associated with Slower Gait and Subjective Cognitive Complaints in a South Indian Community-Dwelling Cohort
Source: Brain Sci. 2025 Nov 7;15(11):1204. doi: 10.3390/brainsci15111204 (PMC12651322; doi:10.3390/brainsci15111204)
Supplement: Supplementary file 1 [file brainsci-15-01204-s001.zip]

Archive with 1 entries (1 files):
- brainsci-3913181-supplementary.pdf
